# Supplementary material for: Latest Findings of the Regenerative Materials Application in Periodontal and Peri-Implant Surgery: A Scoping Review
Source: Bioengineering (Basel). 2022 Oct 21;9(10):594. doi: 10.3390/bioengineering9100594 (PMC9598513; doi:10.3390/bioengineering9100594)
Supplement: Supplementary file 1 [file bioengineering-09-00594-s001.zip]

Archive with 1 entries (1 files):
- bioengineering-1931746-supplementary.pdf
